# Supplementary material for: The rDNA Diversity, Interseasonal Dynamic, and Functional Role of Cyanobacteria Synechococcus in the Sub-Arctic White Sea
Source: Plants (Basel). 2024 Nov 9;13(22):3153. doi: 10.3390/plants13223153 (PMC11597527; doi:10.3390/plants13223153)
Supplement: Supplementary file 1 [file plants-13-03153-s001.zip › Table S1.xlsx]

## Sheet: Лист1
Table S1. Micro- and nanophytoplankton biomass (Phyto), picophytoplankton biomass (Pico), picocyanobacteria biomass (PCB), and contribution of Pico and PCB to Phyto (%) in the White Sea.
station	type	month	B µg/l			contribution to total phytoplankton biomass, %
			Phyto	Pico	PCB	picophytoplankton	picocyanobacteria
1/15	water	June	107	0.127824	0.127824	0.119319	0.119319
2/15	water	June	22	0.517429	0.489993	2.2979	2.17606
3/15	water	June	98	1.00682	0.877727	1.01692	0.886531
5/15	water	June	19	0.177652	0.174693	0.92635	0.91092
6/15	water	June	7.17	0.24	0.17	3.23887	2.2942
21/14	water	July	6.86837	4.28741	4.0519	38.4322	36.3211
22/14	water	July	33.0369	7.98512	7.82929	19.4655	19.0856
23/14	water	July	8.41323	2.51521	2.44871	23.0153	22.4068
1/16	water	September	1.69	0.798005	0.512802	32.0741	20.611
2/16	water	September	0.36	0.566708	0.482056	61.1528	52.0181
5/16	water	September	0.83	0.472249	0.404641	36.2641	31.0725
2/17	under ice water	February	0.38	0.176568	0.134514	31.7245	24.1685
3/17	under ice water	February	0.1	0.120964	0.112553	54.7437	50.9373
6/17	under ice water	February	0.13	0.17505	0.123534	57.384	40.4962
4/17	ice	February	4.44	0.39	0.35	8.07453	7.24638
5/17	ice	February	6.27	0.21	0.18	3.24074	2.77778
7/17	ice	February	11.88	0.32	0.25	2.62295	2.04918
8/17	water	February	0.11	0.15157	0.0960817	57.9462	36.7327
