# Supplementary material for: The rDNA Diversity, Interseasonal Dynamic, and Functional Role of Cyanobacteria Synechococcus in the Sub-Arctic White Sea
Source: Plants (Basel). 2024 Nov 9;13(22):3153. doi: 10.3390/plants13223153 (PMC11597527; doi:10.3390/plants13223153)
Supplement: Supplementary file 1 [file plants-13-03153-s001.zip › Table S2.xlsx]

## Sheet: MatrixOutput
	2	3	4	5	6	7	8	9	10	11	12	13	14	15	16	17	18	19	20	21	22	23	24	25	26	27	28	29	30	31	32	33	34	35	36	37	38	39	40	41	42	43	44	45	46	47	48	49	50
HQ724053.1_Uncultured_Synechococcus_sp._clone_MN-5_1
HQ723954.1_Uncultured_Synechococcus_sp._clone_NP-14	0.010279
2/17_clone2_White_Sea	0.00315457	0.0110585
5546_clone1_Barents_Sea	0.00315457	0.0110585	0
HQ723628.1_Uncultured_Synechococcus_sp._clone_UTK240_37	0.00439883	0.0117474	0.0015748	0.0015748
HQ724009.1_Unc._Synechococcus_sp._Bering_Sea	0.00587372	0.00881057	0.00630915	0.00630915	0.00733138
5/16L_clone9_White_Sea	0.00472441	0.0126183	0.0015748	0.0015748	0.00314465	0.00787402
6/15L_clone11_White_Sea	0.00537634	0.0143627	0.00179211	0.00179211	0.00358423	0.00897666	0.00358423
5546_clone3_Barents_Sea	0.0131796	0.0181219	0.0131579	0.0131579	0.0148026	0.00986842	0.0148026	0.0125899
3/17_clone4_White_Sea	0.0142631	0.0174326	0.0142405	0.0142405	0.0158228	0.00791139	0.0158228	0.016158	0.0115132
4/15_clone9_White_Sea	0.01875	0.021875	0.0189873	0.0189873	0.0202808	0.0124805	0.0205371	0.0197842	0.00657895	0.0142857
1/15_clone9_White_Sea	0.0124805	0.0202808	0.00949367	0.00949367	0.0109034	0.0155763	0.0110585	0.00899281	0.00986842	0.0174603	0.0156006
5559_clone7_Barents_Sea	0.00440529	0.0117647	0.00473186	0.00473186	0.0058651	0.00734214	0.00629921	0.00358423	0.0115132	0.0158479	0.0171607	0.0109034
JF306763.1_Synechococcus_sp._Almo3_Mediterranean_Sea	0.0250737	0.0280236	0.0269414	0.0269414	0.0265096	0.0206186	0.028481	0.0305755	0.0247117	0.0238474	0.028125	0.0296412	0.0250368
5/16_clone5_White_Sea	0.024961	0.0280811	0.0253165	0.0253165	0.0264798	0.0202492	0.0268562	0.028777	0.0230263	0.0222222	0.0265211	0.0264798	0.0264798	0.0109204
7/17_clone24_White_Sea	0.0250784	0.0282132	0.0253165	0.0253165	0.0266041	0.0203443	0.0268562	0.028777	0.0230263	0.0222222	0.0266041	0.0266041	0.0266041	0.00783699	0.00312989
2/17_clone1_White_Sea	0.0332278	0.0316456	0.0333333	0.0333333	0.0347551	0.0331754	0.0348653	0.0361011	0.0347107	0.0382166	0.039557	0.0332278	0.028436	0.0459588	0.0427215	0.0427215
MW604350.1_Unc.Synechococcus_sp.	0.0147275	0.017673	0.0142405	0.0142405	0.0161765	0.00882353	0.0157978	0.0125899	0.00493421	0.00952381	0.00780031	0.0109034	0.0132353	0.0235641	0.0218069	0.0219092	0.0348101
5559_clone2_Barents_Sea	0.0176211	0.010279	0.0189274	0.0189274	0.0190616	0.016129	0.0204724	0.0233393	0.0197368	0.0221519	0.0234009	0.0249221	0.0190896	0.0294551	0.0264798	0.0266041	0.0331754	0.0220588
HQ723592_Uncultured_Synechococcus_sp._clone_UTK240_7_surface_water_North_Atlantic_Ocean	0.0176211	0.010279	0.0189274	0.0189274	0.0190616	0.016129	0.0204724	0.0233393	0.0197368	0.0221519	0.0234009	0.0249221	0.0190896	0.0294551	0.0264798	0.0266041	0.0331754	0.0220588	0
5546_clone7_Barents_Sea	0.0232945	0.0116473	0.0232558	0.0232558	0.0249169	0.0215947	0.0249169	0.02693	0.0266223	0.0265781	0.031614	0.0299501	0.0249169	0.04	0.0349418	0.0349418	0.0350584	0.0266223	0.013289	0.013289
MG668497.1_Uncultured_Synechococcus_sp._clone_AG-683-G09_Japan	0.0169753	0.00617284	0.0173776	0.0173776	0.01849	0.0154083	0.0189274	0.021544	0.0213816	0.0206022	0.024961	0.0233645	0.01849	0.0324575	0.0280374	0.028169	0.028436	0.0200617	0.00770416	0.00770416	0.00498339
5559_clone5_Barents_Sea	0.0147275	0.0147275	0.0158228	0.0158228	0.0161765	0.00882353	0.0173776	0.0143885	0.00657895	0.0111111	0.00936037	0.0124611	0.0132353	0.0235641	0.0233645	0.0234742	0.0332278	0.00588235	0.0220588	0.0220588	0.0249584	0.0185185
CP047942.1_Synechococcus_sp._MVIR-18-1_North_Sea	0.0132548	0.0162003	0.0142405	0.0142405	0.0147059	0.00735294	0.0157978	0.0143885	0.00493421	0.00952381	0.00780031	0.0109034	0.0117647	0.0191458	0.0186916	0.0187793	0.0332278	0.00441176	0.0205882	0.0205882	0.0266223	0.0200617	0.00441176
MW604308.1_Unc._Synechococcus_sp.	0.0103093	0.0147275	0.0110759	0.0110759	0.0117647	0.00735294	0.0126382	0.0107914	0.00164474	0.00952381	0.00780031	0.00778816	0.00882353	0.0206186	0.0202492	0.0203443	0.0316456	0.00441176	0.0191176	0.0191176	0.0249584	0.0185185	0.00441176	0.00294118
HQ723962.1_Unc._Synechococcus_sp._Bering_Sea	0.0324963	0.0310192	0.0349206	0.0349206	0.0339233	0.0324484	0.0364501	0.0361011	0.0363636	0.0398089	0.0407524	0.0344288	0.0280236	0.0443787	0.0438185	0.0440252	0.00157729	0.0354505	0.0324484	0.0324484	0.0367279	0.0294118	0.0324963	0.0324963	0.0310192
5559_clone18_Barents_Sea	0.0310192	0.0295421	0.0333333	0.0333333	0.0324484	0.0309735	0.0348653	0.0361011	0.0347107	0.0382166	0.039185	0.0328638	0.0265487	0.0428994	0.0422535	0.0424528	0	0.0339734	0.0309735	0.0309735	0.0350584	0.0278638	0.0310192	0.0310192	0.0295421	0.00147275
OR448690.1_Unc._Synechococcus_sp._Russia_East_Siberian_Sea_Kolyma_estuary	0.0310192	0.0295421	0.0333333	0.0333333	0.0324484	0.0309735	0.0348653	0.0361011	0.0347107	0.0382166	0.039185	0.0328638	0.0265487	0.0428994	0.0422535	0.0424528	0	0.0339734	0.0309735	0.0309735	0.0350584	0.0278638	0.0310192	0.0310192	0.0295421	0.00147275	0
4/15_clone10_White_Sea	0.0329154	0.031348	0.0333333	0.0333333	0.0344288	0.0328638	0.0348653	0.0361011	0.0347107	0.0382166	0.0392465	0.032967	0.028169	0.0455259	0.0423862	0.0424528	0	0.0360502	0.0328638	0.0328638	0.0350584	0.0282132	0.0329154	0.0329154	0.031348	0.0015625	0	0
CP000435.1_Synechococcus_sp._CC9311_5.1-1	0.0354505	0.0325444	0.0380952	0.0380952	0.0368732	0.0324963	0.0396197	0.0415162	0.031457	0.0366826	0.0313972	0.0344828	0.0339233	0.0414815	0.0423197	0.0425197	0.0379147	0.0295858	0.0369276	0.0369276	0.041806	0.0341085	0.0266272	0.0266272	0.0266272	0.0368732	0.0353982	0.0353982	0.0375587
CP047932.1_Synechococcus_sp._WH_8101_Atlantic_Ocean_5.1-VIII	0.208333	0.208333	0.2256	0.2256	0.212481	0.212481	0.226837	0.221416	0.221667	0.229535	0.219589	0.22082	0.20951	0.208333	0.222397	0.223455	0.236422	0.21131	0.206538	0.206538	0.232323	0.218409	0.209821	0.208333	0.208333	0.220566	0.222057	0.222057	0.234177	0.211624
NZ_CH724168.1_Synechococcus_sp._WH_7805_5.1-VI	0.173454	0.165913	0.188312	0.188312	0.176205	0.171687	0.189627	0.182657	0.181049	0.187296	0.18109	0.1824	0.173193	0.164404	0.1792	0.180064	0.186688	0.168929	0.167169	0.167169	0.186325	0.174051	0.165913	0.167421	0.165913	0.172466	0.173979	0.173979	0.184887	0.163389	0.157337
2/15-28_G4168_N31-G4181_Nm1	0.399635	0.399635	0.437126	0.437126	0.40255	0.400729	0.438247	0.418919	0.434874	0.438878	0.43222	0.427451	0.400729	0.406934	0.431373	0.435897	0.432271	0.403285	0.398907	0.398907	0.429787	0.421663	0.40146	0.40146	0.399635	0.398537	0.398537	0.398537	0.427165	0.398537	0.386029	0.37963
5/15_clone7_White_Sea	0.440816	0.440816	0.441955	0.441955	0.443992	0.441955	0.443992	0.421171	0.436975	0.441955	0.444898	0.440816	0.441955	0.44898	0.444898	0.446939	0.439673	0.442857	0.439919	0.439919	0.431915	0.439919	0.442857	0.442857	0.440816	0.439673	0.439673	0.439673	0.439673	0.439673	0.436214	0.425311	0.00866551
HQ724261_Uncultured_Synechococcus_sp._clone_C7_South_China_Sea	0.382166	0.380042	0.420804	0.420804	0.377919	0.382166	0.42217	0.418953	0.418953	0.425178	0.415313	0.412037	0.380042	0.385106	0.418981	0.421911	0.417453	0.382979	0.380042	0.380042	0.420398	0.407745	0.380851	0.382979	0.380851	0.377399	0.377399	0.377399	0.411628	0.379531	0.37234	0.369892	0.244318	0.276596
FJ596205.1_Uncultured_cyanobacterium_clone_TB11-9_China	0.369478	0.371486	0.390658	0.390658	0.372745	0.374749	0.391949	0.384615	0.38565	0.396588	0.392484	0.385417	0.372745	0.37751	0.385417	0.389937	0.405063	0.375502	0.372745	0.372745	0.388636	0.377823	0.375502	0.375502	0.373494	0.388778	0.388778	0.388778	0.400835	0.386774	0.390782	0.373717	0.278986	0.293774	0.25
2/15L_clone7_White_Sea	0.355212	0.361004	0.392781	0.392781	0.358382	0.360308	0.394068	0.384615	0.383408	0.398721	0.390397	0.3875	0.358382	0.362934	0.3875	0.392034	0.407173	0.362934	0.358382	0.358382	0.393182	0.383984	0.361004	0.361004	0.359073	0.373796	0.373796	0.373796	0.402083	0.371869	0.373796	0.362919	0.265734	0.291829	0.239919	0.0170648
CT978603.1_Synechococcus_sp._RCC307_5.3	0.35914	0.36129	0.40048	0.40048	0.36129	0.363441	0.401914	0.402532	0.403553	0.407229	0.397647	0.389671	0.35914	0.362069	0.394366	0.397163	0.397129	0.364224	0.36129	0.36129	0.407595	0.387991	0.362069	0.362069	0.362069	0.358531	0.358531	0.358531	0.391509	0.357143	0.355603	0.346491	0.248077	0.274892	0.205534	0.251064	0.234694
2/15_clone17_White_Sea	0.376344	0.378136	0.373882	0.373882	0.373882	0.37746	0.372093	0.365145	0.373358	0.38061	0.37702	0.371634	0.378136	0.379496	0.378815	0.378815	0.386691	0.375224	0.375671	0.375671	0.383302	0.378136	0.375224	0.375224	0.371634	0.388489	0.386691	0.386691	0.386691	0.375899	0.397112	0.364469	0.462687	0.472767	0.450521	0.450935	0.457944	0.441799
OR448708.1_Unc._cyanobacterium_Russia_Laptev_Sea_Khatanga_estuary	0.329721	0.332817	0.352254	0.352254	0.327666	0.332303	0.35	0.340996	0.352531	0.360134	0.351485	0.344316	0.331269	0.333851	0.352554	0.354305	0.36394	0.331783	0.330757	0.330757	0.361552	0.348534	0.330233	0.330233	0.327132	0.341615	0.340062	0.340062	0.360331	0.330745	0.347352	0.320189	0.411871	0.459839	0.392781	0.414141	0.401942	0.380645	0.00265957
2/15_clone19_White_Sea	0.383253	0.380032	0.387889	0.387889	0.381643	0.380032	0.388889	0.381308	0.376068	0.387521	0.375405	0.379645	0.377419	0.377023	0.379645	0.37987	0.382353	0.376414	0.375201	0.375201	0.381693	0.374194	0.374798	0.376414	0.374798	0.378029	0.378029	0.378029	0.379254	0.379032	0.380488	0.358553	0.439453	0.45935	0.393023	0.409091	0.409091	0.405213	0.363636	0.344361
5559_clone17_Barents_Sea	0.360061	0.357035	0.386623	0.386623	0.360061	0.357035	0.387622	0.379888	0.374787	0.384615	0.374194	0.378422	0.354545	0.354103	0.376812	0.377023	0.379479	0.355083	0.354009	0.354009	0.378657	0.367834	0.352049	0.353566	0.352049	0.355083	0.355083	0.355083	0.375806	0.356061	0.358779	0.33642	0.405797	0.455466	0.36383	0.396825	0.381679	0.37013	0.364668	0.326241	0.00531208
OR448736.1_Unc._cyanobacterium_Arctic_Ocean_Laptev_Sea	0.361573	0.358548	0.386623	0.386623	0.361573	0.358548	0.387622	0.379888	0.374787	0.384615	0.374194	0.378422	0.356061	0.355623	0.376812	0.377023	0.379479	0.356601	0.355522	0.355522	0.378657	0.367834	0.353566	0.355083	0.353566	0.356601	0.356601	0.356601	0.375806	0.357576	0.360305	0.337963	0.407609	0.455466	0.365957	0.396825	0.383588	0.372294	0.364668	0.32766	0.00531208	0.00126103
CP060395.1_Synechococcus_sp._CBW1108_Chesapeake_Bay	0.372129	0.376723	0.4	0.4	0.372129	0.376723	0.40099	0.387524	0.393782	0.406302	0.392157	0.383361	0.369632	0.372308	0.396411	0.395082	0.405941	0.373272	0.378254	0.378254	0.406632	0.395161	0.3702	0.3702	0.368664	0.380952	0.379416	0.379416	0.401961	0.376344	0.380303	0.372457	0.463235	0.516461	0.413793	0.438878	0.423892	0.407002	0.367797	0.325959	0.321534	0.303621	0.305014
CP000110.1_Synechococcus_sp._CC9605_5.1-II	0.223547	0.220566	0.240385	0.240385	0.224702	0.224702	0.2384	0.232727	0.238731	0.244373	0.238924	0.232227	0.221726	0.216418	0.232227	0.233333	0.239617	0.223547	0.21875	0.21875	0.236088	0.228125	0.222057	0.222057	0.220566	0.223547	0.223547	0.223547	0.237342	0.220566	0.231332	0.16944	0.415301	0.460285	0.392405	0.393214	0.380038	0.358369	0.397112	0.347352	0.378641	0.355623	0.357143	0.38253
BX548020.1_Synechococcus_sp._WH_8102_5.1-III	0.240356	0.237389	0.259968	0.259968	0.242963	0.242963	0.257962	0.251356	0.259136	0.2608	0.253543	0.25	0.238519	0.235905	0.251572	0.254344	0.257552	0.240356	0.235556	0.235556	0.260067	0.248834	0.240356	0.238872	0.237389	0.240356	0.240356	0.240356	0.255118	0.240713	0.245997	0.181278	0.403986	0.447368	0.394515	0.385686	0.372849	0.357447	0.418149	0.366154	0.3856	0.362406	0.36391	0.400298	0.12301
NC_007513.1_Synechococcus_sp._CC9902_5.1-IV	0.218321	0.212214	0.238487	0.238487	0.222561	0.221037	0.236453	0.234082	0.236707	0.242574	0.237013	0.230146	0.217988	0.225954	0.236629	0.239414	0.230392	0.221374	0.213415	0.213415	0.232236	0.222756	0.218321	0.218321	0.218321	0.21309	0.214612	0.214612	0.228155	0.216134	0.250375	0.194099	0.397059	0.440329	0.392324	0.394	0.382692	0.363636	0.394595	0.345257	0.385621	0.361963	0.363497	0.361573	0.153274	0.164265
HQ723672.1_Unc._Synechococcus_sp._North_Atlantic_Ocean	0.216794	0.210687	0.236842	0.236842	0.221037	0.219512	0.234811	0.23221	0.234991	0.240924	0.23539	0.228525	0.216463	0.221374	0.233387	0.236156	0.232026	0.219847	0.213415	0.213415	0.232236	0.222756	0.216794	0.216794	0.216794	0.214612	0.216134	0.216134	0.229773	0.216134	0.247376	0.190994	0.395221	0.438272	0.390192	0.39	0.380769	0.367965	0.389189	0.340591	0.388889	0.366564	0.368098	0.373676	0.175595	0.185879	0.0644699
MG668503.1_Unc._Synechococcus_sp._Pacific_Ocean_Japan	0.228663	0.222222	0.236842	0.236842	0.233119	0.231511	0.234811	0.23221	0.234991	0.240924	0.23539	0.228525	0.228296	0.233494	0.233387	0.236156	0.232026	0.230274	0.22508	0.22508	0.232236	0.223473	0.228663	0.228663	0.228663	0.226324	0.227929	0.227929	0.230146	0.229535	0.262243	0.203279	0.419608	0.438272	0.42069	0.395062	0.40535	0.399533	0.387387	0.356322	0.390523	0.386731	0.386731	0.393939	0.184953	0.192424	0.064759	0.00753012
5559_clone8_Barents_Sea	0.234589	0.22774	0.237607	0.237607	0.239316	0.237607	0.235897	0.234082	0.236707	0.241026	0.239726	0.232877	0.234188	0.239726	0.238014	0.239726	0.233788	0.236301	0.230769	0.230769	0.233969	0.22906	0.234589	0.234589	0.234589	0.232082	0.233788	0.233788	0.233788	0.235495	0.265101	0.204188	0.433404	0.435518	0.435	0.407572	0.416481	0.413265	0.390977	0.367133	0.402418	0.401033	0.401033	0.40339	0.198003	0.200642	0.0701754	0.00797448	0.00318979
5546_clone10_Barents_Sea	0.233831	0.227197	0.236755	0.236755	0.238411	0.236755	0.235099	0.230337	0.233276	0.240066	0.238806	0.232172	0.233444	0.238806	0.237148	0.238806	0.233058	0.235489	0.230132	0.230132	0.230503	0.228477	0.233831	0.233831	0.233831	0.231405	0.233058	0.233058	0.233058	0.234711	0.265041	0.209459	0.436992	0.440329	0.438849	0.40812	0.416667	0.414634	0.393829	0.370558	0.399666	0.398333	0.398333	0.405583	0.190323	0.197819	0.0650155	0.0123839	0.00773994
NZ_CH724159.1_Synechococcus_sp._WH_5701_5.2	0.320611	0.322137	0.348684	0.348684	0.32622	0.324695	0.349754	0.350844	0.348797	0.353135	0.341463	0.337662	0.320611	0.331804	0.344156	0.347471	0.338259	0.324159	0.323171	0.323171	0.354167	0.335474	0.321101	0.321101	0.321101	0.316514	0.316514	0.316514	0.334959	0.319572	0.352853	0.330233	0.419065	0.465863	0.38758	0.40159	0.386233	0.373362	0.404181	0.353474	0.372425	0.348733	0.350224	0.373333	0.347305	0.354745	0.325373	0.329851	0.350629
2/15L_clon1_White_Sea	0.332756	0.331023	0.33391	0.33391	0.33391	0.33564	0.33218	0.322457	0.325175	0.33391	0.331023	0.329289	0.33218	0.340278	0.336222	0.336222	0.343696	0.331023	0.33218	0.33218	0.326855	0.32699	0.329289	0.329289	0.329289	0.343696	0.343696	0.343696	0.343696	0.329879	0.355442	0.352212	0.46507	0.471058	0.432624	0.44375	0.44375	0.407674	0.387156	0.364103	0.372168	0.372581	0.372581	0.380727	0.36425	0.377888	0.36711	0.362126	0.363787
2/15L_clon18_White_Sea	0.318323	0.31677	0.343384	0.343384	0.31938	0.32093	0.341137	0.328215	0.33042	0.344538	0.335537	0.333333	0.317829	0.325039	0.339934	0.341625	0.351082	0.318323	0.317829	0.317829	0.332155	0.327896	0.315217	0.315217	0.315217	0.328173	0.328173	0.328173	0.347611	0.315789	0.332824	0.335443	0.426056	0.476471	0.393878	0.419355	0.402194	0.371901	0.386525	0.337423	0.366306	0.346434	0.347889	0.355714	0.339394	0.350669	0.342302	0.337818	0.355906
OR448726.1_Unc._cyanobacterium_Russia_Laptev_Sea_Khatanga_estuary	0.315217	0.313665	0.340034	0.340034	0.316279	0.317829	0.337793	0.324376	0.326923	0.341176	0.332231	0.330033	0.314729	0.318818	0.333333	0.334992	0.347754	0.315217	0.314729	0.314729	0.328622	0.324633	0.312112	0.312112	0.312112	0.325077	0.325077	0.325077	0.344316	0.312693	0.332824	0.333861	0.420775	0.470588	0.389796	0.41556	0.402194	0.369835	0.384752	0.33589	0.36476	0.344978	0.346434	0.348571	0.339394	0.347697	0.340807	0.339312	0.35748
AY704687_Synechococcus_sp._WH_8007_Chesapeake_Bay_5.2	0.333333	0.328526	0.362218	0.362218	0.3376	0.3344	0.363322	0.356	0.361162	0.365217	0.356164	0.352137	0.333333	0.334405	0.352137	0.353952	0.344291	0.333868	0.3344	0.3344	0.363303	0.347973	0.330658	0.330658	0.330658	0.319422	0.321027	0.321027	0.340753	0.327974	0.328502	0.326299	0.422139	0.473684	0.389978	0.412826	0.400771	0.415011	0.402439	0.353474	0.36129	0.337879	0.339394	0.340591	0.329582	0.342857	0.350565	0.347334	0.364103
KY933648.1_Synechococcus_sp._Coastal	0.342857	0.339048	0.344106	0.344106	0.346008	0.340304	0.344106	0.336756	0.339695	0.344106	0.339695	0.337786	0.340952	0.34608	0.343511	0.343511	0.333969	0.337786	0.346008	0.346008	0.348571	0.342857	0.335878	0.337786	0.337786	0.335878	0.333969	0.333969	0.333969	0.328872	0.348659	0.350476	0.454965	0.459584	0.422572	0.410501	0.415274	0.438503	0.376518	0.353933	0.353271	0.350093	0.350093	0.36553	0.351816	0.366541	0.380038	0.37428	0.37428
6/15S_clone9_White_Sea	0.331976	0.327902	0.331976	0.331976	0.334012	0.325866	0.331976	0.334021	0.328571	0.327902	0.328571	0.328571	0.329939	0.330612	0.328571	0.328571	0.320408	0.32449	0.331976	0.331976	0.336049	0.329939	0.322449	0.326531	0.326531	0.320408	0.320408	0.320408	0.320408	0.316327	0.346939	0.338057	0.447619	0.452381	0.430446	0.400491	0.405405	0.442359	0.377528	0.352577	0.347648	0.344196	0.344196	0.347193	0.340122	0.354839	0.36214	0.353909	0.353909
FJ497781.1_Synechococcus_sp._East_China_Sea	0.317512	0.314239	0.343972	0.343972	0.320261	0.315359	0.343363	0.336756	0.342007	0.345196	0.334501	0.332168	0.315876	0.318555	0.335664	0.337434	0.329204	0.314754	0.318627	0.318627	0.345865	0.331606	0.311475	0.311475	0.313115	0.308197	0.306557	0.306557	0.325744	0.302135	0.3125	0.324059	0.419231	0.471861	0.392461	0.402062	0.390099	0.4	0.364662	0.317742	0.336192	0.313002	0.314607	0.320847	0.316913	0.330097	0.344316	0.341021	0.359511
NZ_CP039373_Synechococcus_sp._CB0101_Chesapeake_Bay_5.2	0.349304	0.349304	0.376667	0.376667	0.351852	0.351852	0.377704	0.367113	0.378049	0.384615	0.37397	0.370066	0.347759	0.355039	0.375	0.378512	0.36772	0.352941	0.356481	0.356481	0.383803	0.369106	0.349845	0.351393	0.348297	0.345201	0.343653	0.343653	0.364086	0.354489	0.361801	0.353678	0.416514	0.468172	0.364425	0.407843	0.4	0.376106	0.394828	0.344311	0.368259	0.345428	0.34688	0.352761	0.352484	0.360429	0.362205	0.36378	0.381032
CP075523.1_Synechococcus_sp._LA31_Narragansett_Bay	0.357911	0.357911	0.385762	0.385762	0.360429	0.360429	0.385124	0.376894	0.386874	0.390365	0.382353	0.378467	0.355828	0.356923	0.381729	0.381967	0.372937	0.360983	0.363497	0.363497	0.39267	0.377419	0.357911	0.356375	0.356375	0.35023	0.348694	0.348694	0.369281	0.351767	0.362096	0.354687	0.414679	0.466119	0.367521	0.407336	0.399628	0.376623	0.397869	0.347158	0.371118	0.347953	0.349415	0.348624	0.360555	0.377473	0.373437	0.36875	0.387789
6/15L_clone12_White_Sea	0.360983	0.360983	0.389073	0.389073	0.363497	0.363497	0.38843	0.380682	0.392055	0.393688	0.387255	0.383361	0.360429	0.361538	0.386623	0.386885	0.377888	0.365591	0.366564	0.366564	0.396161	0.380645	0.362519	0.362519	0.360983	0.354839	0.353303	0.353303	0.374183	0.356375	0.360555	0.357812	0.416514	0.468172	0.367521	0.409266	0.401487	0.372294	0.399645	0.35023	0.375776	0.352339	0.353801	0.350153	0.362096	0.38204	0.378125	0.373437	0.392739
6/15s_clone3_White_Sea	0.374172	0.374172	0.380235	0.380235	0.37686	0.37686	0.379599	0.370441	0.381119	0.384874	0.379139	0.374172	0.371901	0.373134	0.377483	0.376451	0.367279	0.375828	0.380165	0.380165	0.386926	0.37686	0.374172	0.374172	0.372517	0.365894	0.364238	0.364238	0.364238	0.369205	0.385382	0.375839	0.450902	0.469854	0.400943	0.418699	0.428862	0.407229	0.388788	0.362729	0.352381	0.349684	0.349684	0.358804	0.381426	0.396721	0.394604	0.387858	0.387858
6/15L_clone5_White_Sea	0.383193	0.383193	0.384228	0.384228	0.385906	0.385906	0.384228	0.375	0.385289	0.388889	0.388235	0.383193	0.380872	0.382155	0.386555	0.384874	0.373109	0.384874	0.389262	0.389262	0.39115	0.385906	0.383193	0.383193	0.381513	0.37479	0.373109	0.373109	0.373109	0.378151	0.391231	0.379898	0.455102	0.466667	0.407229	0.430642	0.440994	0.418719	0.38587	0.364865	0.359098	0.35634	0.35634	0.36425	0.387205	0.400998	0.39726	0.393836	0.393836
OR713434.1_Unc_cyanobacterium_Chesapeake_Bay	0.390845	0.390845	0.391916	0.391916	0.393673	0.393673	0.391916	0.381423	0.390288	0.395431	0.396127	0.390845	0.388401	0.389771	0.394366	0.392606	0.380282	0.392606	0.397188	0.397188	0.396364	0.393673	0.390845	0.390845	0.389085	0.382042	0.380282	0.380282	0.380282	0.385563	0.40708	0.396429	0.484914	0.489224	0.421594	0.444201	0.455142	0.436842	0.392593	0.380531	0.371429	0.369128	0.369128	0.376325	0.400353	0.416376	0.412926	0.409336	0.409336
AY704681_Synechococcus_sp._CB0205_5.2	0.323102	0.318255	0.351399	0.351399	0.327419	0.324194	0.352531	0.345455	0.349817	0.354386	0.345423	0.341379	0.323102	0.324149	0.341379	0.343154	0.333333	0.323625	0.324194	0.324194	0.351852	0.337308	0.320388	0.320388	0.320388	0.312298	0.31068	0.31068	0.329879	0.316045	0.316558	0.317512	0.425856	0.478632	0.387309	0.421907	0.409357	0.403548	0.374771	0.327559	0.347826	0.324451	0.326019	0.334405	0.337115	0.3504	0.35342	0.348534	0.365517
AY704674.1_Synechococcus_sp._CB0102-CB4	0.347826	0.347826	0.375209	0.375209	0.350388	0.350388	0.376254	0.369732	0.378284	0.383193	0.372517	0.368595	0.346273	0.351477	0.375207	0.373754	0.364548	0.351477	0.353488	0.353488	0.384071	0.367647	0.348367	0.349922	0.346812	0.342146	0.340591	0.340591	0.360927	0.345257	0.365055	0.353218	0.42674	0.479508	0.358696	0.419291	0.410985	0.367841	0.38704	0.336874	0.364198	0.34157	0.343023	0.337481	0.353125	0.375566	0.374613	0.368421	0.388889
AY704682.1_Synechococcus_sp._CB0206-CB4	0.349922	0.349922	0.375839	0.375839	0.350932	0.350932	0.376884	0.371648	0.378947	0.383838	0.373134	0.369205	0.346812	0.35514	0.374172	0.377704	0.365159	0.352025	0.354037	0.354037	0.384752	0.368249	0.34891	0.350467	0.347352	0.342679	0.341121	0.341121	0.361526	0.345794	0.365625	0.353774	0.423077	0.47541	0.358696	0.417323	0.409091	0.370044	0.384211	0.334347	0.377125	0.353712	0.355167	0.344237	0.342187	0.362538	0.365891	0.362791	0.382979
AY704683.1_Synechococcus_sp._CB0207-CB4	0.349922	0.349922	0.377517	0.377517	0.352484	0.352484	0.378559	0.373563	0.378947	0.385522	0.374793	0.370861	0.348367	0.353583	0.372517	0.37604	0.365159	0.353583	0.35559	0.35559	0.384752	0.369885	0.350467	0.352025	0.34891	0.342679	0.341121	0.341121	0.361526	0.347352	0.360374	0.347484	0.415751	0.467213	0.356522	0.417323	0.409091	0.372247	0.392982	0.341945	0.370943	0.347889	0.349345	0.347352	0.345313	0.361027	0.367442	0.364341	0.384615
AY704686.1_Synechococcus_sp._CB0210-CB4	0.343354	0.346519	0.37094	0.37094	0.345972	0.345972	0.372014	0.367188	0.373214	0.379074	0.368243	0.36425	0.341772	0.347068	0.365936	0.369492	0.360068	0.347068	0.35387	0.35387	0.382671	0.366667	0.343899	0.345483	0.342314	0.337559	0.335975	0.335975	0.356419	0.342314	0.357143	0.353407	0.415584	0.466805	0.359823	0.408818	0.396917	0.373602	0.384755	0.333333	0.361022	0.337838	0.339339	0.342357	0.346582	0.359447	0.370662	0.365931	0.386667
AY704684.1_Synechococcus_sp._CB0208-CB4	0.339089	0.339089	0.365025	0.365025	0.340659	0.340659	0.366102	0.363985	0.368142	0.373083	0.363484	0.359532	0.33752	0.34434	0.362876	0.366387	0.35533	0.342767	0.343799	0.343799	0.372093	0.357025	0.339623	0.341195	0.33805	0.333333	0.331761	0.331761	0.351759	0.334906	0.355346	0.343899	0.416974	0.468041	0.366013	0.416667	0.408397	0.368653	0.373882	0.324575	0.367347	0.344165	0.345643	0.337559	0.339117	0.357698	0.359425	0.359425	0.378378
AY704675.1_Synechococcus_sp._CB0103-CB4	0.347403	0.349026	0.376761	0.376761	0.350649	0.350649	0.376098	0.371257	0.378676	0.381625	0.375	0.370884	0.347403	0.347967	0.370884	0.37108	0.369527	0.352846	0.352273	0.352273	0.3829	0.368151	0.349593	0.349593	0.347967	0.345779	0.344156	0.344156	0.365685	0.350649	0.350734	0.353519	0.428298	0.482833	0.387755	0.414079	0.405567	0.395402	0.375238	0.323002	0.352159	0.32866	0.330218	0.327842	0.350734	0.353796	0.360927	0.360927	0.380702
AY704685.1_Synechococcus_sp._CB0209_Chesapeake_Bay	0.357032	0.357032	0.385	0.385	0.359568	0.359568	0.384359	0.375954	0.386087	0.389632	0.381579	0.377668	0.354938	0.357585	0.382594	0.382838	0.374172	0.360124	0.362654	0.362654	0.391916	0.376623	0.357032	0.357032	0.355487	0.35131	0.349769	0.349769	0.370492	0.352851	0.362791	0.355346	0.413603	0.465021	0.364807	0.408478	0.400742	0.374728	0.394316	0.345622	0.370717	0.347507	0.348974	0.343077	0.360681	0.376723	0.374022	0.369327	0.38843
[truncated: 23 more columns]

## Sheet: Caption
Table S2. Estimates of Evolutionary Divergence between Sequences
The number of base differences per site from between sequences are shown. The rate variation among sites was modeled with a gamma distribution (shape parameter = 1). This analysis involved 73 nucleotide sequences. All ambiguous positions were removed for each sequence pair (pairwise deletion option). There were a total of 1328 positions in the final dataset. Evolutionary analyses were conducted i…
1. Tamura K., Stecher G., and Kumar S. (2021). MEGA 11: Molecular Evolutionary Genetics Analysis Version 11. Molecular Biology and Evolution https://doi.org/10.1093/molbev/msab120.
Disclaimer: Although utmost care has been taken to ensure the correctness of the caption, the caption text is provided "as is" without any warranty of any kind. Authors advise the user to carefully check the caption prior to its use for any purpose and report any errors or problems to the authors immediately (www.megasoftware.net). In no event shall the authors and their employers be liable for a…
